# Supplementary material for: Bioremediation Potential of a Non-Axenic Cyanobacterium Synechococcus sp. for Municipal Wastewater Treatment in the Peruvian Amazon: Growth Kinetics, Ammonium Removal, and Biochemical Characterization Within a Circular Bioeconomy Framework
Source: BioTech (Basel). 2025 May 13;14(2):36. doi: 10.3390/biotech14020036 (PMC12101411; doi:10.3390/biotech14020036)
Supplement: Supplementary file 1 [file biotech-14-00036-s001.zip]

Archive with 1 entries (1 files):
- biotech-3495327-supplementary.pdf
